# Supplementary material for: 4,4-Dimethyl-1-(3-nitro­phen­yl)pent-1-en-3-one
Source: Acta Crystallogr Sect E Struct Rep Online. 2009 May 20;65(Pt 6):o1346. doi: 10.1107/S1600536809018479 (PMC2969624; doi:10.1107/S1600536809018479)
Supplement: Supplementary file 2 [file e-65-o1346-Isup2.hkl]

# 
# h,k,l, Fc-squared, Fo-squared, sigma(Fo-squared) and status flag 
# 
data_I
_shelx_title ' 04151 in Pnma' 
_shelx_refln_list_code          4 
_shelx_F_calc_maximum      267.47 
_exptl_crystal_F_000       496.00 
_reflns_d_resolution_high  0.8108 
 
loop_ 
 _symmetry_equiv_pos_as_xyz 
 'x, y, z' 
 '-x+1/2, -y, z+1/2' 
 '-x, y+1/2, -z' 
 'x+1/2, -y+1/2, -z+1/2' 
 '-x, -y, -z' 
 'x-1/2, y, -z-1/2' 
 'x, -y-1/2, z' 
 '-x-1/2, y-1/2, z-1/2' 
 
_cell_length_a    11.3375 
_cell_length_b     7.2163 
_cell_length_c    14.9327 
_cell_angle_alpha  90.000 
_cell_angle_beta   90.000 
_cell_angle_gamma  90.000 
 
_shelx_F_squared_multiplier     1.000 
 
loop_ 
 _refln_index_h 
 _refln_index_k 
 _refln_index_l 
 _refln_F_squared_calc 
 _refln_F_squared_meas 
 _refln_F_squared_sigma 
 _refln_observed_status 
   2   0   0      715.17      660.42     12.07 o 
   4   0   0        0.04       14.51      1.53 o 
   6   0   0      866.12      845.62     16.20 o 
   8   0   0        6.79       16.74      3.28 o 
  10   0   0        3.67       -2.75      2.83 o 
  12   0   0      316.90      302.96     12.37 o 
   2   1   0    15918.76    15867.10    391.78 o 
   4   1   0     1583.37     1491.57     22.76 o 
   6   1   0     1459.35     1672.93     25.12 o 
   8   1   0        0.20       -0.22      1.26 o 
  10   1   0       17.92       17.37      2.78 o 
  12   1   0      173.27      163.99      6.18 o 
   0   2   0    71541.12    75653.26   1392.35 o 
   2   2   0     1924.53     1928.33    108.69 o 
   4   2   0     1517.96     1676.55     31.99 o 
   6   2   0       33.44       20.98      1.56 o 
   8   2   0       52.10       42.77      2.16 o 
  10   2   0       78.88       76.81      3.97 o 
  12   2   0      119.10      114.51      5.29 o 
   2   3   0     7153.02     7738.25    114.35 o 
   4   3   0       70.17       51.21      1.95 o 
   6   3   0      287.67      324.03      7.80 o 
   8   3   0       61.16       55.28      3.05 o 
  10   3   0        3.08        0.69      2.46 o 
  12   3   0       39.83       42.73      7.48 o 
   0   4   0    17873.89    18717.91    344.65 o 
   2   4   0      119.36      108.22      2.73 o 
   4   4   0      459.56      497.54      8.84 o 
   6   4   0       23.61       30.02      3.33 o 
   8   4   0       12.05        8.21      3.28 o 
  10   4   0       29.71       38.94      4.24 o 
  12   4   0       68.20       87.77      5.99 o 
   2   5   0     1478.90     1416.04     19.98 o 
   4   5   0      172.18      170.76      4.40 o 
   6   5   0      284.14      297.11      5.79 o 
   8   5   0        0.34        3.13      3.59 o 
  10   5   0       10.49        9.85      4.96 o 
   0   6   0     5647.50     5393.44    101.85 o 
   2   6   0       89.29       83.39      3.66 o 
   4   6   0       23.67       36.43      4.14 o 
   6   6   0       86.63       88.81      6.45 o 
   8   6   0        8.81       11.75      4.05 o 
  10   6   0        0.35        2.78      4.65 o 
   2   7   0      520.25      450.48     13.31 o 
   4   7   0       43.27       43.73      7.75 o 
   6   7   0       73.91       72.50     16.80 o 
   8   7   0        0.40       -3.03      4.33 o 
   0   8   0      874.93      749.35     28.49 o 
   2   8   0        1.06        2.65      5.15 o 
   4   8   0      105.33      133.15      8.49 o 
   6   8   0        0.07        7.94      9.09 o 
   1   0   1     1036.82     1020.20     15.59 o 
   2   0   1     1166.25     1106.39     14.14 o 
   3   0   1      118.76      119.89      1.96 o 
   4   0   1      444.88      451.11      6.22 o 
   5   0   1      471.01      502.75      7.02 o 
   6   0   1      135.19      130.83      2.54 o 
   7   0   1       34.15       24.77      1.74 o 
   8   0   1       22.24       30.94      2.38 o 
   9   0   1       13.30       10.30      1.65 o 
  10   0   1      213.61      179.22      5.75 o 
  11   0   1        2.49        2.51      2.48 o 
  12   0   1       90.37       88.06      4.67 o 
  13   0   1        0.00        1.23      3.24 o 
   0   1   1       37.28       42.15      0.97 o 
   1   1   1      400.76      412.83      4.35 o 
   2   1   1     1027.32      989.42     12.61 o 
   3   1   1       91.99       85.08      1.71 o 
   4   1   1        2.50        1.22      0.45 o 
   5   1   1      526.13      598.23      6.91 o 
   6   1   1     1767.26     2000.88     23.07 o 
   7   1   1       18.18       25.70      1.18 o 
   8   1   1      525.75      566.35      6.91 o 
   9   1   1       48.12       42.86      2.05 o 
  10   1   1      363.81      346.83      6.28 o 
  11   1   1       68.96       66.70      2.84 o 
  12   1   1       55.83       54.38      3.24 o 
  13   1   1       24.82       27.25      3.01 o 
   1   2   1     5766.99     6293.94     77.23 o 
   2   2   1      949.53     1013.63     10.39 o 
   3   2   1      535.88      552.51      6.86 o 
   4   2   1      761.15      808.30      9.09 o 
   5   2   1        7.34        6.15      1.21 o 
   6   2   1       14.95       15.27      1.01 o 
   7   2   1       13.18       13.00      1.20 o 
   8   2   1        0.59        0.88      1.04 o 
   9   2   1       85.06       75.45      2.24 o 
  10   2   1       85.33       72.37      2.83 o 
  11   2   1       36.45       30.18      4.21 o 
  12   2   1       31.97       28.97      2.75 o 
  13   2   1        6.74        2.68      2.48 o 
   0   3   1      953.23      965.92     13.48 o 
   1   3   1      143.24      140.56      2.06 o 
   2   3   1       18.53       21.49      1.41 o 
   3   3   1      280.54      293.80      4.92 o 
   4   3   1      304.19      322.59      4.25 o 
   5   3   1      625.24      667.30      8.74 o 
   6   3   1     1380.21     1480.90     30.03 o 
   7   3   1       92.36       87.85      2.52 o 
   8   3   1       66.36       72.77      2.79 o 
   9   3   1       99.57       94.81      2.86 o 
  10   3   1      371.16      356.16      5.80 o 
  11   3   1       12.03       12.60      2.23 o 
  12   3   1        8.55        2.29      2.30 o 
  13   3   1        2.94       -1.53      2.58 o 
   1   4   1     1154.07     1185.78     11.79 o 
   2   4   1      218.20      230.06      3.18 o 
   3   4   1       34.53       30.51      1.21 o 
   4   4   1      340.76      351.71      4.77 o 
   5   4   1        2.23        2.80      0.93 o 
   6   4   1        7.35       10.98      1.23 o 
   7   4   1        2.37        2.87      1.36 o 
   8   4   1        1.88        1.01      1.54 o 
   9   4   1       38.90       43.23      2.68 o 
  10   4   1       46.62       52.65      6.24 o 
  11   4   1       23.03       28.55      3.66 o 
  12   4   1       26.57       25.09      6.24 o 
   0   5   1        0.22       -0.46      1.24 o 
   1   5   1       87.48       82.90      1.84 o 
   2   5   1      141.73      132.47      2.32 o 
   3   5   1        6.82        6.02      1.04 o 
   4   5   1        3.58        4.26      1.07 o 
   5   5   1       91.40       83.87      2.18 o 
   6   5   1      139.77      147.42      6.59 o 
   7   5   1        9.13        3.82      1.75 o 
   8   5   1       53.63       53.53      2.85 o 
   9   5   1        9.90       11.87      2.37 o 
  10   5   1       68.44       66.65      3.97 o 
  11   5   1       23.01       36.36      4.56 o 
   1   6   1       90.99       70.33      2.50 o 
   2   6   1       25.24       21.82      1.68 o 
   3   6   1       24.71       24.04      1.75 o 
   4   6   1       52.75       52.51      3.27 o 
   5   6   1       21.65       17.57      2.02 o 
   6   6   1       26.75       38.19      2.73 o 
   7   6   1        6.14        8.31      2.42 o 
   8   6   1        3.16        6.67      2.82 o 
   9   6   1        1.32        0.43      2.95 o 
  10   6   1       49.76       74.15      4.85 o 
   0   7   1        0.06        0.31      3.99 o 
   1   7   1       23.86       14.90      3.17 o 
   2   7   1       21.45       22.51      3.37 o 
   3   7   1        0.75        0.63      2.29 o 
   4   7   1       12.73       11.70      2.57 o 
   5   7   1       39.30       42.30      4.34 o 
   6   7   1       36.32       45.91      4.45 o 
   7   7   1        7.99        7.39      5.03 o 
   8   7   1        1.29        0.69      3.91 o 
   1   8   1      126.36      108.70      5.60 o 
   2   8   1       12.07        6.24      3.76 o 
   3   8   1        2.47        2.08      3.76 o 
   4   8   1       32.68       35.55      5.93 o 
   5   8   1        2.01        3.92      6.02 o 
   6   8   1        1.16       -8.13      6.24 o 
   0   0   2     1385.11     1481.74     41.85 o 
   1   0   2     2573.28     2462.21     32.72 o 
   2   0   2     4191.79     4325.79     64.53 o 
   3   0   2     1354.85     1371.09     20.24 o 
   4   0   2      546.63      565.75      7.67 o 
   5   0   2       70.86       77.10      1.68 o 
   6   0   2       30.58       29.99      1.19 o 
   7   0   2        4.62        6.55      1.00 o 
   8   0   2        2.16        1.54      1.26 o 
   9   0   2        0.76       -2.00      1.34 o 
  10   0   2        1.40        7.65      1.88 o 
  11   0   2        0.69        0.59      2.35 o 
  12   0   2        2.10        6.12      3.02 o 
  13   0   2        8.77       12.08      3.64 o 
   1   1   2     3571.65     3784.97     52.56 o 
   2   1   2      217.06      201.91      2.37 o 
   3   1   2      830.62      902.91      9.94 o 
   4   1   2      216.06      135.63      4.66 o 
   5   1   2       38.26       35.08      1.08 o 
   6   1   2      152.20      162.13      2.81 o 
   7   1   2       55.81       63.84      1.56 o 
   8   1   2        8.43        6.85      1.15 o 
   9   1   2       37.15       29.79      1.81 o 
  10   1   2       21.19       17.77      1.73 o 
  11   1   2        4.32        1.83      1.92 o 
  12   1   2       16.03       12.68      2.29 o 
  13   1   2       33.49       38.07      4.82 o 
   0   2   2      876.01      895.59     13.87 o 
   1   2   2     1651.54     1734.90     18.55 o 
   2   2   2     2782.46     2964.46     29.40 o 
   3   2   2      232.02      203.75      2.58 o 
   4   2   2      298.95      282.98      3.67 o 
   5   2   2        7.55        3.75      0.68 o 
   6   2   2       20.11       21.81      1.67 o 
   7   2   2       77.29       72.70      2.06 o 
   8   2   2        0.23        0.85      0.99 o 
   9   2   2       50.20       44.85      1.91 o 
  10   2   2        1.91        1.60      1.46 o 
  11   2   2       34.77       31.21      3.47 o 
  12   2   2        0.29        0.82      2.13 o 
  13   2   2        1.83       -0.61      2.47 o 
   1   3   2        5.66        2.80      0.84 o 
   2   3   2      131.89      128.04      1.97 o 
   3   3   2       88.36       84.35      1.59 o 
   4   3   2       51.02       53.91      1.34 o 
   5   3   2      178.69      159.97      2.94 o 
   6   3   2      132.22      131.39      2.65 o 
   7   3   2       28.89       23.28      2.33 o 
   8   3   2        3.08        1.04      1.38 o 
   9   3   2       11.13        5.59      1.41 o 
  10   3   2       18.71       16.04      2.07 o 
  11   3   2       44.47       41.18      5.19 o 
  12   3   2        7.88        7.71      2.40 o 
  13   3   2        2.09        1.03      3.01 o 
   0   4   2      196.44      195.86      3.81 o 
   1   4   2      379.32      402.53      4.83 o 
   2   4   2      713.48      720.88      8.52 o 
   3   4   2       22.69       21.69      1.16 o 
   4   4   2       84.76       69.97      1.82 o 
   5   4   2        3.61        1.67      0.91 o 
   6   4   2        7.87        7.94      1.18 o 
   7   4   2       47.20       43.02      1.82 o 
   8   4   2        0.11       -1.62      1.41 o 
   9   4   2       38.63       42.97      2.85 o 
  10   4   2        3.18        4.96      2.42 o 
  11   4   2       21.81       22.95      3.17 o 
  12   4   2        0.57        1.16      2.98 o 
   1   5   2      410.01      396.82      4.79 o 
   2   5   2       24.82       25.19      1.72 o 
   3   5   2       86.32       79.37      2.18 o 
   4   5   2       12.08       11.54      1.50 o 
   5   5   2       30.07       31.70      1.86 o 
   6   5   2       60.82       59.99      2.50 o 
   7   5   2       29.48       29.84      2.21 o 
   8   5   2        0.27        0.88      1.92 o 
   9   5   2       16.13       23.46      2.68 o 
  10   5   2       11.34       10.77      2.60 o 
  11   5   2        0.16        1.03      2.93 o 
   0   6   2        5.54        3.70      2.80 o 
   1   6   2       63.12       58.28      3.86 o 
   2   6   2      106.33       97.66      3.29 o 
   3   6   2       20.62       22.07      2.32 o 
   4   6   2       19.48       15.93      1.67 o 
   5   6   2       18.63       26.66      2.07 o 
   6   6   2        1.36       -0.25      1.78 o 
   7   6   2        0.08       -3.66      2.44 o 
   8   6   2        0.64        1.04      2.67 o 
   9   6   2        0.47        0.66      3.01 o 
  10   6   2        2.29       -0.02      4.94 o 
   1   7   2      106.61       90.89      3.64 o 
   2   7   2        1.88        1.01      2.25 o 
   3   7   2        2.87        0.32      2.37 o 
   4   7   2        5.48        1.16      2.45 o 
   5   7   2        5.50        4.31      3.03 o 
   6   7   2       22.81       23.17      3.54 o 
   7   7   2        2.93       -3.86      4.17 o 
   8   7   2        0.03       -0.14      4.07 o 
   0   8   2        2.99       -1.44      5.77 o 
   1   8   2       24.80       21.39      4.11 o 
   2   8   2       18.24       12.08      3.78 o 
   3   8   2        0.15       -0.03      3.79 o 
   4   8   2        4.20       -5.52      4.42 o 
   5   8   2        0.36       -0.99      4.76 o 
   1   0   3     2212.74     2228.09     27.84 o 
   2   0   3      852.23      849.89     11.67 o 
   3   0   3      142.47      146.02      5.38 o 
   4   0   3       97.63       84.40      2.13 o 
   5   0   3      391.96      381.20      6.61 o 
   6   0   3       23.15       31.82      1.29 o 
   7   0   3        4.45        4.60      1.22 o 
   8   0   3       62.02       56.14      2.32 o 
   9   0   3      322.36      309.37      6.43 o 
  10   0   3       94.98       95.84      3.39 o 
  11   0   3      134.47      127.07      5.13 o 
  12   0   3      114.95      106.22      4.96 o 
  13   0   3        4.58        2.51      3.37 o 
   0   1   3      516.75      538.18      8.51 o 
   1   1   3      480.50      477.25      5.39 o 
   2   1   3       10.62        7.35      0.60 o 
   3   1   3      284.27      289.27      3.61 o 
   4   1   3       29.03       30.01      0.91 o 
   5   1   3       23.19       24.64      1.40 o 
   6   1   3      621.86      549.69      9.25 o 
   7   1   3      297.15      296.47      4.02 o 
   8   1   3      156.50      155.81      3.06 o 
   9   1   3        0.76        1.58      1.21 o 
  10   1   3       35.69       44.55      2.21 o 
  11   1   3      339.93      327.56      6.33 o 
  12   1   3       31.05       31.94      2.79 o 
  13   1   3       25.13       28.98      2.94 o 
   1   2   3       65.84       62.86      1.38 o 
   2   2   3      614.45      632.33      7.20 o 
   3   2   3      538.24      565.95      6.14 o 
   4   2   3        0.02        0.12      0.55 o 
   5   2   3        2.52        1.95      0.72 o 
   6   2   3       69.42       73.43      2.04 o 
   7   2   3      163.58      158.72      2.77 o 
   8   2   3        8.69        4.57      1.38 o 
   9   2   3      498.30      488.19      7.07 o 
  10   2   3       26.85       30.21      3.23 o 
  11   2   3       34.58       34.26      3.36 o 
  12   2   3       44.08       41.01      3.06 o 
  13   2   3       20.07       33.37      4.37 o 
   0   3   3      123.96      126.50      2.78 o 
   1   3   3       49.80       36.12      1.05 o 
   2   3   3      404.53      420.33      4.85 o 
   3   3   3        7.30        5.42      0.69 o 
   4   3   3      281.36      288.66      4.07 o 
   5   3   3       89.83       86.73      1.92 o 
   6   3   3       30.99       28.39      2.04 o 
   7   3   3       22.56       23.91      3.02 o 
   8   3   3      204.33      193.42      3.71 o 
   9   3   3        7.32        5.95      1.48 o 
  10   3   3        0.25       -2.59      1.73 o 
  11   3   3      120.06      101.57      3.95 o 
  12   3   3       49.60       57.07      5.01 o 
   1   4   3        0.85        1.25      0.89 o 
   2   4   3      157.25      167.64      2.56 o 
   3   4   3       72.78       72.07      1.67 o 
   4   4   3        8.88       10.90      1.10 o 
   5   4   3        0.07       -1.05      0.89 o 
   6   4   3       37.93       37.68      2.53 o 
   7   4   3       73.67       65.16      2.30 o 
   8   4   3        6.25        4.87      1.63 o 
   9   4   3      235.14      231.11      5.19 o 
  10   4   3       15.31       12.15      2.29 o 
  11   4   3       20.86       26.79      2.85 o 
  12   4   3       24.77       24.48      3.70 o 
   0   5   3       38.05       36.27      3.87 o 
   1   5   3       26.10       22.85      1.40 o 
   2   5   3        0.62       -0.31      1.09 o 
   3   5   3       18.29       20.97      1.54 o 
   4   5   3        2.89        0.69      1.26 o 
   5   5   3        0.12        0.62      1.35 o 
   6   5   3       54.15       50.89      4.13 o 
   7   5   3       26.32       37.49      2.60 o 
   8   5   3        8.72        7.94      2.09 o 
   9   5   3       15.56       19.96      2.62 o 
  10   5   3        7.37       11.36      2.88 o 
  11   5   3      103.53       97.69      3.86 o 
   1   6   3       67.18       70.93      3.09 o 
   2   6   3       18.99       21.30      1.99 o 
   3   6   3       20.74       21.32      2.04 o 
   4   6   3        0.11       -0.89      1.75 o 
   5   6   3       14.18       12.59      2.34 o 
   6   6   3        2.99       -1.58      2.13 o 
   7   6   3        2.15        1.66      2.36 o 
   8   6   3       24.95       38.87      3.16 o 
   9   6   3       44.62       58.17      4.53 o 
  10   6   3       23.92       35.88      4.83 o 
   0   7   3        2.94        5.67      2.74 o 
   1   7   3        6.97        5.56      2.01 o 
   2   7   3        0.62        0.19      2.02 o 
   3   7   3        0.84        2.39      2.08 o 
   4   7   3        1.38        1.87      2.74 o 
   5   7   3        0.10       -1.63      2.83 o 
   6   7   3        1.55        3.76      2.98 o 
   7   7   3        3.15        4.69      3.72 o 
   8   7   3        5.27        9.54      4.38 o 
   1   8   3        1.80        0.09      3.70 o 
   2   8   3        6.25        4.94      3.87 o 
   3   8   3        2.85       -1.13      4.60 o 
   4   8   3        4.82        1.61      4.76 o 
   5   8   3        8.92       12.85      3.79 o 
   1   0   4     1261.69     1220.79     14.96 o 
   2   0   4     5107.53     5084.59    106.82 o 
   3   0   4      677.11      611.18     10.98 o 
   4   0   4      213.42      208.13      4.02 o 
   5   0   4      614.63      671.17     10.83 o 
   6   0   4       93.02       85.82      2.53 o 
   7   0   4      148.64      136.36      3.49 o 
   8   0   4      225.99      236.72      5.20 o 
   9   0   4       36.54       39.59      3.66 o 
  10   0   4       68.80       64.70      2.96 o 
  11   0   4        6.57        6.07      2.71 o 
  12   0   4        7.38        1.12      3.28 o 
  13   0   4       10.73       10.65      3.73 o 
   1   1   4      399.70      434.66      5.03 o 
   2   1   4      231.58      230.96      2.76 o 
   3   1   4     1742.81     1894.46     18.76 o 
   4   1   4      730.19      765.05      7.54 o 
   5   1   4       15.86       22.29      0.92 o 
   6   1   4        6.55        2.55      0.68 o 
   7   1   4       13.45       13.70      1.05 o 
   8   1   4        1.35        0.18      1.03 o 
   9   1   4      428.36      432.50      6.43 o 
  10   1   4      179.69      163.61      3.52 o 
  11   1   4       81.00       74.01      2.60 o 
  12   1   4       11.04       12.82      2.39 o 
  13   1   4       11.03       10.41      2.68 o 
   0   2   4     1673.59     1725.82     33.18 o 
   1   2   4      866.27      891.77     11.04 o 
   2   2   4      102.00       97.02      2.09 o 
   3   2   4      417.63      382.45      4.39 o 
   4   2   4      309.76      317.26      4.17 o 
   5   2   4      410.36      416.72      5.31 o 
   6   2   4      102.68       97.25      2.06 o 
   7   2   4       93.11       83.54      1.88 o 
   8   2   4        5.06        3.22      1.12 o 
   9   2   4       30.30       29.93      2.23 o 
  10   2   4        0.00        0.06      1.49 o 
  11   2   4       10.28       10.15      1.85 o 
  12   2   4       49.45       41.86      4.72 o 
  13   2   4        8.49        5.57      2.68 o 
   1   3   4      144.34      139.02      2.52 o 
   2   3   4        5.51        1.73      0.75 o 
   3   3   4      482.55      493.61      5.64 o 
   4   3   4      650.41      664.46      7.37 o 
   5   3   4        0.13       -0.56      0.81 o 
   6   3   4       37.76       37.09      1.56 o 
   7   3   4        1.35        0.93      1.07 o 
   8   3   4       63.06       63.83      2.04 o 
   9   3   4      254.51      267.12      4.40 o 
  10   3   4      265.52      262.33      5.54 o 
  11   3   4       49.20       63.61      4.66 o 
  12   3   4        2.57       -1.10      2.94 o 
   0   4   4      179.84      177.44      5.05 o 
   1   4   4      232.97      227.62      3.80 o 
   2   4   4       90.70       82.23      3.24 o 
   3   4   4       91.09       79.96      2.03 o 
   4   4   4       47.45       44.34      1.68 o 
   5   4   4      151.40      135.57      3.01 o 
   6   4   4       28.80       28.77      1.90 o 
   7   4   4       38.41       44.87      3.50 o 
   8   4   4       11.92       10.86      2.40 o 
   9   4   4       20.82       22.76      2.64 o 
  10   4   4        0.05       -0.39      2.05 o 
  11   4   4        8.96        7.90      2.88 o 
  12   4   4       20.39       16.02      3.49 o 
   1   5   4       14.25       14.10      1.72 o 
   2   5   4        8.03        7.12      1.67 o 
   3   5   4      114.57      112.54      3.09 o 
   4   5   4       88.94       77.81      2.27 o 
   5   5   4        5.04        6.66      1.84 o 
   6   5   4        2.47        3.54      1.59 o 
   7   5   4        0.98       -0.38      1.67 o 
   8   5   4        1.62        0.87      1.90 o 
   9   5   4      123.41      131.33      4.16 o 
  10   5   4       53.31       61.56      4.23 o 
  11   5   4       15.26       16.34      3.07 o 
   0   6   4       27.43       28.65      4.07 o 
   1   6   4       26.05       22.89      2.57 o 
   2   6   4      198.82      183.24      6.38 o 
   3   6   4        8.58        7.29      1.99 o 
   4   6   4       20.82       18.87      2.48 o 
   5   6   4       38.41       40.11      2.97 o 
   6   6   4        9.66       10.73      2.69 o 
   7   6   4       19.47       20.55      2.87 o 
   8   6   4       62.12       72.01      5.98 o 
   9   6   4       11.31       16.24      3.63 o 
   1   7   4        1.16        0.39      1.96 o 
   2   7   4        0.00       -2.83      1.99 o 
   3   7   4       23.57       24.57      2.56 o 
   4   7   4       31.81       30.32      2.98 o 
   5   7   4        2.69        1.88      2.45 o 
   6   7   4        0.79       -0.54      3.28 o 
   7   7   4        0.06       -4.36      3.52 o 
   8   7   4        1.95        2.79      4.64 o 
   0   8   4        9.37       14.83      5.58 o 
   1   8   4        2.73        2.35      3.90 o 
   2   8   4        0.30       -3.74      3.17 o 
   3   8   4        0.04        2.03      3.44 o 
   4   8   4       12.95       16.07      3.85 o 
   5   8   4       11.75       14.23      3.91 o 
   1   0   5      326.16      330.18      4.41 o 
   2   0   5        0.02        0.32      0.49 o 
   3   0   5     4728.21     5069.75     79.16 o 
   4   0   5      634.79      659.51     13.09 o 
   5   0   5       63.39       68.48      2.16 o 
   6   0   5      196.63      197.60      4.27 o 
   7   0   5      418.82      392.07      7.32 o 
   8   0   5       53.57       50.15      2.39 o 
   9   0   5      159.01      160.48      4.38 o 
  10   0   5      123.18      117.05      3.86 o 
  11   0   5       40.35       45.85      3.35 o 
  12   0   5        0.18        1.11      3.23 o 
  13   0   5        5.12        1.22      3.51 o 
   0   1   5       66.09       66.27      2.83 o 
   1   1   5       57.82       74.18      1.17 o 
   2   1   5        9.06       10.20      0.99 o 
   3   1   5      114.36      127.24      1.71 o 
   4   1   5        5.43        4.49      0.61 o 
   5   1   5      230.65      227.63      2.84 o 
   6   1   5        0.08        0.02      0.68 o 
   7   1   5       32.53       36.86      1.63 o 
   8   1   5      292.00      286.61      8.20 o 
   9   1   5     1736.00     1730.81     20.85 o 
  10   1   5       42.24       46.98      3.49 o 
  11   1   5        0.92        2.08      1.70 o 
  12   1   5       18.17       15.67      2.50 o 
  13   1   5        4.71        3.21      2.57 o 
   1   2   5      115.21      120.82      2.21 o 
   2   2   5        3.99        2.34      0.70 o 
   3   2   5     1099.23     1200.39     13.30 o 
   4   2   5      404.83      425.23      5.35 o 
   5   2   5       46.22       38.33      1.24 o 
   6   2   5      268.91      261.20      3.59 o 
   7   2   5      765.41      768.30      8.60 o 
   8   2   5      111.50      106.67      2.79 o 
   9   2   5       23.13       24.70      2.76 o 
  10   2   5       32.43       40.54      2.61 o 
  11   2   5        6.42        2.48      1.78 o 
  12   2   5       10.32       11.72      2.94 o 
  13   2   5        0.16       -2.86      3.07 o 
   0   3   5      379.27      414.20      9.62 o 
   1   3   5        5.51        6.04      0.83 o 
   2   3   5      460.49      490.13      6.75 o 
   3   3   5       76.74       76.47      2.04 o 
   4   3   5      201.02      207.46      3.00 o 
   5   3   5      285.98      291.06      4.16 o 
   6   3   5       98.81       95.55      2.51 o 
   7   3   5       46.18       51.63      1.91 o 
   8   3   5      493.12      515.88      7.70 o 
   9   3   5      841.24      834.17     12.65 o 
  10   3   5      101.76       98.70      3.64 o 
  11   3   5        7.11        7.35      2.36 o 
  12   3   5        0.53       -2.41      2.94 o 
   1   4   5        3.66        3.28      1.65 o 
   2   4   5        2.41        1.47      0.96 o 
   3   4   5      380.36      372.40      5.26 o 
   4   4   5      129.24      135.18      3.01 o 
   5   4   5        2.32        1.35      1.61 o 
   6   4   5      162.88      156.83      3.44 o 
   7   4   5      382.65      401.02      6.47 o 
   8   4   5       65.03       67.67      2.61 o 
   9   4   5        9.01        9.57      2.22 o 
  10   4   5       17.53       20.59      2.56 o 
  11   4   5       11.64        8.78      2.61 o 
   0   5   5        0.00       -0.51      2.20 o 
   1   5   5        0.48       -0.90      1.49 o 
   2   5   5        6.47        7.94      1.69 o 
   3   5   5        4.05        1.87      1.94 o 
   4   5   5        3.00       -1.24      1.74 o 
   5   5   5       96.67       89.91      3.25 o 
   6   5   5        1.34       -1.21      1.87 o 
   7   5   5        0.00        0.72      2.10 o 
   8   5   5       99.59      104.67      3.30 o 
   9   5   5      462.13      483.27     10.17 o 
  10   5   5       10.49        7.09      2.62 o 
   1   6   5       33.25       30.52      2.33 o 
   2   6   5        5.31        2.57      1.89 o 
   3   6   5      204.03      196.82      4.53 o 
   4   6   5       58.59       63.59      7.32 o 
   5   6   5       23.73       27.39      3.79 o 
   6   6   5       25.63       22.30      2.77 o 
   7   6   5       83.99       93.65      3.87 o 
   8   6   5        7.19        6.22      3.36 o 
   9   6   5       12.94       15.14      4.10 o 
   0   7   5        3.53        4.61      5.12 o 
   1   7   5        0.13       -1.44      2.00 o 
   2   7   5        6.92        4.11      2.23 o 
   3   7   5        0.60       -1.40      2.55 o 
   4   7   5        0.11        3.29      3.17 o 
   5   7   5       47.71       53.38      3.85 o 
   6   7   5        0.44       -3.77      2.74 o 
   7   7   5        0.35        1.37      2.99 o 
   1   8   5        0.39        0.49      2.58 o 
   2   8   5        2.33       -0.77      3.39 o 
   3   8   5        7.84        3.01      3.57 o 
   4   8   5        6.70        3.36      3.76 o 
   0   0   6      720.26      716.18     14.40 o 
   1   0   6     2454.75     2505.21     29.57 o 
   2   0   6      115.53      130.17      2.34 o 
   3   0   6     3794.26     4277.43     69.44 o 
   4   0   6      388.99      407.47      7.28 o 
   5   0   6      154.56      181.52      4.99 o 
   6   0   6       55.03       50.18      2.50 o 
   7   0   6      188.63      171.94      4.15 o 
   8   0   6        5.40        4.56      1.70 o 
   9   0   6      685.43      653.62     11.62 o 
  10   0   6       96.00       96.22      5.42 o 
  11   0   6        8.28        9.99      3.13 o 
  12   0   6        1.41        1.27      3.07 o 
  13   0   6        1.23        4.28      3.73 o 
   1   1   6     1550.25     1836.05     17.01 o 
   2   1   6        4.24        1.08      0.52 o 
   3   1   6     1527.91     1725.98     22.39 o 
   4   1   6      635.84      667.06     10.63 o 
   5   1   6       25.36       30.07      1.36 o 
   6   1   6       27.56       24.04      1.19 o 
   7   1   6       95.80       82.38      1.98 o 
   8   1   6      219.74      199.01      4.20 o 
   9   1   6       73.35       69.44      4.14 o 
  10   1   6        7.90        7.79      1.70 o 
  11   1   6      278.14      270.43      5.08 o 
  12   1   6       25.76       35.40      3.20 o 
  13   1   6        3.88        5.10      4.18 o 
   0   2   6      307.26      296.01      5.36 o 
   1   2   6     1335.64     1376.56     16.76 o 
   2   2   6       27.99       29.83      1.43 o 
   3   2   6     2320.52     2523.71     27.08 o 
   4   2   6      194.18      213.63      2.97 o 
   5   2   6      195.49      207.61      3.00 o 
   6   2   6       22.57       21.95      1.66 o 
   7   2   6       67.31       72.13      1.97 o 
   8   2   6        1.82        1.22      1.22 o 
   9   2   6      333.43      337.08      5.56 o 
  10   2   6       65.74       60.54      3.09 o 
  11   2   6        5.75        6.82      2.46 o 
  12   2   6        1.85        0.17      2.78 o 
   1   3   6       74.19       85.24      3.07 o 
   2   3   6        0.09       -0.63      0.87 o 
   3   3   6       95.78      108.31      2.44 o 
   4   3   6      293.41      292.53      4.73 o 
   5   3   6      364.04      376.76      5.83 o 
   6   3   6        5.28        5.04      1.35 o 
   7   3   6      390.45      378.55      5.57 o 
   8   3   6      119.57      113.67      3.03 o 
   9   3   6        0.07       -0.36      1.68 o 
  10   3   6        4.99        3.14      1.93 o 
  11   3   6       77.63       74.17      3.26 o 
  12   3   6       10.73       13.46      4.18 o 
   0   4   6      114.33      115.05      4.62 o 
   1   4   6      291.95      282.70      5.55 o 
   2   4   6       19.12       19.16      1.95 o 
   3   4   6      861.88      861.05     11.84 o 
   4   4   6       82.53       81.96      2.39 o 
   5   4   6      180.71      179.94      3.69 o 
   6   4   6       10.97       11.60      1.81 o 
   7   4   6       50.67       58.51      3.18 o 
   8   4   6        3.07        0.95      1.72 o 
   9   4   6      177.39      172.45      4.10 o 
  10   4   6       35.08       36.62      3.03 o 
  11   4   6        2.97        5.25      3.17 o 
   1   5   6      292.38      290.96      6.00 o 
   2   5   6        1.27       -1.16      1.53 o 
   3   5   6      399.27      391.30      6.63 o 
   4   5   6       67.43       62.43      2.91 o 
   5   5   6       10.83       13.16      2.22 o 
   6   5   6        1.88       -0.05      2.48 o 
   7   5   6       21.79       18.73      2.62 o 
   8   5   6       60.93       69.10      4.30 o 
   9   5   6       58.22       61.41      4.49 o 
  10   5   6        7.59        3.24      3.77 o 
   0   6   6       44.65       53.31      4.00 o 
   1   6   6       70.46       67.59      5.90 o 
   2   6   6       17.19       15.03      2.28 o 
   3   6   6      205.85      176.86      7.91 o 
   4   6   6       33.21       35.18      3.06 o 
   5   6   6       56.19       53.88      3.57 o 
   6   6   6        5.87        6.39      2.55 o 
   7   6   6       93.99      101.41      4.07 o 
   8   6   6        3.99       -0.22      3.62 o 
   9   6   6      129.81      131.14      6.45 o 
   1   7   6       71.10       79.50      6.85 o 
   2   7   6        2.10        1.61      2.48 o 
   3   7   6      134.14      123.07      4.46 o 
   4   7   6       14.34       12.75      2.95 o 
   5   7   6       27.20       28.71      3.54 o 
   6   7   6        0.18        2.10      3.01 o 
   7   7   6       17.74       12.67      3.38 o 
   0   8   6        9.37        6.14      4.04 o 
   1   8   6       11.49        6.24      2.81 o 
   2   8   6        3.95       -1.03      2.82 o 
   3   8   6       79.84       79.85      4.49 o 
   4   8   6        5.88        5.35      3.92 o 
   1   0   7        0.05        0.16      0.57 o 
   2   0   7      379.30      379.77     11.21 o 
   3   0   7     1227.08     1299.42     15.90 o 
   4   0   7       28.62       29.06      1.36 o 
   5   0   7       30.75       31.01      3.05 o 
   6   0   7       70.18       64.94      3.13 o 
   7   0   7     1081.64     1039.07     16.81 o 
   8   0   7       31.52       36.24      4.06 o 
   9   0   7        6.87        5.42      2.84 o 
  10   0   7        5.95        6.34      2.20 o 
  11   0   7       62.19       66.13      3.56 o 
  12   0   7       37.69       54.09      5.15 o 
   0   1   7        0.14       -0.99      0.73 o 
   1   1   7     1234.42     1333.74     12.61 o 
   2   1   7      313.66      358.34      3.92 o 
   3   1   7        0.00       -0.38      0.58 o 
   4   1   7      163.89      181.17      2.24 o 
   5   1   7      351.15      351.98      4.39 o 
   6   1   7      286.20      256.75      3.57 o 
   7   1   7       68.25       66.79      1.88 o 
   8   1   7      151.66      142.41      3.42 o 
   9   1   7      449.23      428.69      7.41 o 
  10   1   7        5.13        4.50      1.72 o 
  11   1   7       86.49       94.33      2.98 o 
  12   1   7        0.12        1.51      2.38 o 
   1   2   7      412.43      410.54      4.72 o 
   2   2   7      246.01      249.12      3.20 o 
   3   2   7       92.17      101.29      1.82 o 
   4   2   7        4.08        1.67      0.66 o 
   5   2   7      340.59      342.18      4.37 o 
   6   2   7      107.98      101.34      2.09 o 
   7   2   7     1593.26     1608.83     19.91 o 
   8   2   7       66.17       63.55      2.32 o 
   9   2   7       22.94       18.87      2.25 o 
  10   2   7       22.82       23.45      2.52 o 
  11   2   7       11.07       10.32      2.41 o 
  12   2   7        7.96        9.11      2.71 o 
   0   3   7       65.66       59.40      3.19 o 
   1   3   7      433.68      434.40      7.33 o 
   2   3   7      534.64      571.57      7.88 o 
   3   3   7        0.06       -0.75      1.00 o 
   4   3   7        0.87        0.59      1.13 o 
   5   3   7      355.37      349.61      5.59 o 
   6   3   7       27.05       30.22      1.90 o 
   7   3   7      110.16      105.56      2.86 o 
   8   3   7      238.91      241.63      4.68 o 
   9   3   7      156.33      155.16      3.74 o 
  10   3   7        6.04        1.95      1.97 o 
  11   3   7      109.58      121.68      5.97 o 
  12   3   7        5.37        4.74      3.28 o 
   1   4   7      106.76      112.47      3.30 o 
   2   4   7       58.17       52.20      2.48 o 
   3   4   7       43.84       48.51      2.91 o 
   4   4   7        0.52        0.73      1.66 o 
   5   4   7       99.47      105.40      3.40 o 
   6   4   7       95.23      100.44      3.31 o 
   7   4   7      815.59      851.01     11.88 o 
   8   4   7       47.68       58.22      2.94 o 
   9   4   7       14.76       11.59      2.16 o 
  10   4   7        7.60       10.80      2.36 o 
  11   4   7       12.25       12.84      3.13 o 
   0   5   7        0.69        1.66      2.64 o 
   1   5   7      105.16      100.48      3.48 o 
   2   5   7       45.95       50.94      2.76 o 
   3   5   7       10.36        9.08      2.06 o 
   4   5   7       60.86       60.15      3.32 o 
   5   5   7      122.65      119.48      3.90 o 
   6   5   7       82.14       86.67      3.49 o 
   7   5   7       13.20       13.54      2.63 o 
   8   5   7       31.85       35.42      3.73 o 
   9   5   7      124.87      127.93      4.38 o 
  10   5   7        0.23        0.84      3.10 o 
   1   6   7        0.12       -1.48      2.01 o 
   2   6   7       18.47       17.79      3.35 o 
   3   6   7       73.70       77.22      6.34 o 
   4   6   7        9.12        5.55      2.37 o 
   5   6   7        0.12       -1.41      2.39 o 
   6   6   7       31.17       31.66      3.52 o 
   7   6   7      209.10      209.94      5.74 o 
   8   6   7       11.48        6.08      3.40 o 
   0   7   7        1.48       -2.81      3.87 o 
   1   7   7       20.60       18.52      2.86 o 
   2   7   7       18.01       18.93      3.10 o 
   3   7   7        6.76        2.37      2.73 o 
   4   7   7       16.10       13.63      3.06 o 
   5   7   7       54.35       55.70      4.08 o 
   6   7   7       20.07       24.95      3.46 o 
   1   8   7       24.51       20.27      3.44 o 
   2   8   7        3.44       -0.31      3.09 o 
   3   8   7        0.02        0.14      3.24 o 
   0   0   8       21.98       10.28      3.56 o 
   1   0   8       33.71       39.38      1.35 o 
   2   0   8     2158.92     2254.54     30.44 o 
   3   0   8      296.56      272.04      4.39 o 
   4   0   8       59.56       56.77      1.86 o 
   5   0   8      249.59      226.45      4.88 o 
   6   0   8      256.14      264.19      7.02 o 
   7   0   8      593.92      601.46     13.23 o 
   8   0   8      521.88      507.67      9.50 o 
   9   0   8        3.69        1.83      1.92 o 
  10   0   8        0.09       -0.99      2.47 o 
  11   0   8       16.57       15.89      2.77 o 
  12   0   8       18.97       27.22      3.36 o 
   1   1   8       13.69       12.85      1.20 o 
   2   1   8      345.30      396.09      4.34 o 
   3   1   8       86.34       82.64      1.51 o 
   4   1   8        5.93        5.48      1.16 o 
   5   1   8      117.96      114.31      1.98 o 
   6   1   8       38.40       35.28      1.52 o 
   7   1   8      139.51      126.77      2.62 o 
   8   1   8        5.26        4.13      1.39 o 
   9   1   8       42.96       48.26      2.87 o 
  10   1   8       31.75       32.84      2.98 o 
  11   1   8       23.04       33.27      3.55 o 
  12   1   8       19.01       26.53      4.56 o 
   0   2   8      484.96      431.46      7.62 o 
   1   2   8       15.88       17.87      1.33 o 
   2   2   8      300.61      334.90      4.22 o 
   3   2   8      205.16      198.33      3.22 o 
   4   2   8      123.41      113.98      2.53 o 
   5   2   8      149.62      134.62      2.71 o 
   6   2   8        0.02        0.15      1.19 o 
   7   2   8      462.30      471.78      7.14 o 
   8   2   8      105.61       97.47      2.83 o 
   9   2   8        0.01       -0.29      1.77 o 
  10   2   8       35.59       43.64      3.01 o 
  11   2   8        9.80       12.68      3.26 o 
  12   2   8       60.86       81.58      3.75 o 
   1   3   8        0.00        0.37      1.49 o 
   2   3   8      191.05      192.41      4.27 o 
   3   3   8       54.27       55.16      2.52 o 
   4   3   8       23.81       22.94      2.23 o 
   5   3   8       38.05       40.36      2.35 o 
   6   3   8        2.00        1.61      1.27 o 
   7   3   8       75.20       77.10      2.61 o 
   8   3   8        7.26        5.05      1.76 o 
   9   3   8       38.83       41.77      2.70 o 
  10   3   8        0.13       -1.76      2.00 o 
  11   3   8       12.52       13.76      2.77 o 
   0   4   8       57.98       68.12      3.96 o 
   1   4   8        5.69        5.21      1.79 o 
   2   4   8      150.32      149.55      3.97 o 
   3   4   8       72.41       76.18      2.98 o 
   4   4   8       23.11       25.94      2.40 o 
   5   4   8       40.32       44.06      2.92 o 
   6   4   8        2.16        1.15      1.93 o 
   7   4   8      207.77      219.81      5.24 o 
   8   4   8       73.33       67.27      3.16 o 
   9   4   8        1.22        2.69      2.37 o 
  10   4   8       13.31       12.41      2.48 o 
   1   5   8        1.02        1.86      1.96 o 
   2   5   8       49.03       52.30      3.23 o 
   3   5   8        6.33        9.12      2.17 o 
   4   5   8        9.56        8.63      2.29 o 
   5   5   8       30.28       34.01      5.09 o 
   6   5   8       25.56       33.17      3.88 o 
   7   5   8       51.13       58.25      3.70 o 
   8   5   8        3.51        0.52      2.50 o 
   9   5   8       13.58       11.61      2.86 o 
   0   6   8       24.35       22.71      4.10 o 
   1   6   8        2.43        1.98      2.19 o 
   2   6   8      183.88      190.90      5.22 o 
   3   6   8       11.41       15.18      2.82 o 
   4   6   8       14.83       13.76      2.69 o 
   5   6   8        9.47        4.91      2.67 o 
   6   6   8       39.66       36.64      3.49 o 
   7   6   8       62.33       78.58      4.53 o 
   8   6   8       96.79       99.19      4.90 o 
   1   7   8        0.05        2.48      2.60 o 
   2   7   8       13.18       11.27      3.08 o 
   3   7   8        1.71       -1.12      3.79 o 
   4   7   8        9.81       13.17      3.19 o 
   5   7   8       11.86        7.67      3.13 o 
   6   7   8       14.36       18.61      3.53 o 
   0   8   8        1.40        2.05      4.39 o 
   1   0   9      112.95       93.33      1.90 o 
   2   0   9       88.19       86.73      2.35 o 
   3   0   9       61.28       52.34      1.85 o 
   4   0   9        1.07       -0.51      1.16 o 
   5   0   9        6.50        3.46      1.43 o 
   6   0   9       16.00       12.05      1.90 o 
   7   0   9        1.30        2.60      1.63 o 
   8   0   9      146.44      138.68      5.26 o 
   9   0   9       31.93       26.41      4.89 o 
  10   0   9        0.13       -0.26      2.40 o 
  11   0   9       73.23       90.26      3.89 o 
  12   0   9       58.77       74.72     10.69 o 
   0   1   9      336.48      351.35      6.57 o 
   1   1   9      272.52      254.48      3.14 o 
   2   1   9       15.58       10.60      0.91 o 
   3   1   9       93.78       86.04      1.60 o 
   4   1   9        2.20       -0.33      0.84 o 
   5   1   9        8.30        5.63      1.01 o 
   6   1   9        3.35        3.94      1.15 o 
   7   1   9      106.19      108.97      2.68 o 
   8   1   9      249.31      236.61      4.98 o 
   9   1   9        0.15        0.43      1.80 o 
  10   1   9       24.41       22.74      3.24 o 
  11   1   9       26.54       31.83      3.57 o 
  12   1   9       36.18       45.73      3.60 o 
   1   2   9        0.51       -0.24      0.82 o 
   2   2   9       77.87       83.49      1.82 o 
   3   2   9       13.29       10.90      1.08 o 
   4   2   9        0.48       -0.49      1.05 o 
   5   2   9       31.82       39.91      2.00 o 
   6   2   9        1.42        2.76      1.34 o 
   7   2   9       39.22       39.88      2.26 o 
   8   2   9       54.32       54.34      2.36 o 
   9   2   9       93.84       93.90      3.26 o 
  10   2   9       14.92       18.17      2.51 o 
  11   2   9       25.91       40.27      3.29 o 
   0   3   9        9.81        4.79      2.14 o 
   1   3   9      121.69      110.05      3.20 o 
   2   3   9       41.18       44.97      2.07 o 
   3   3   9       38.98       45.98      2.74 o 
   4   3   9      100.43      102.39      2.88 o 
   5   3   9       14.60       14.61      2.91 o 
   6   3   9       83.25       75.18      2.51 o 
   7   3   9      118.96      121.69      3.23 o 
   8   3   9      328.42      327.52      5.85 o 
   9   3   9        4.64        4.32      1.98 o 
  10   3   9        0.41       -1.36      2.10 o 
  11   3   9        3.36        1.27      2.61 o 
   1   4   9        0.47       -0.88      1.71 o 
   2   4   9       21.90       26.47      2.41 o 
   3   4   9        2.29        2.08      1.80 o 
   4   4   9        0.04       -0.44      1.80 o 
   5   4   9        5.31        5.05      1.80 o 
   6   4   9        0.08       -0.79      1.77 o 
   7   4   9       23.00       23.41      2.61 o 
   8   4   9       32.47       32.49      3.00 o 
   9   4   9       47.57       48.01      3.54 o 
  10   4   9        5.39        4.51      2.84 o 
   0   5   9       81.74       90.65      8.40 o 
   1   5   9       19.34       18.55      2.56 o 
   2   5   9       12.57       12.58      2.40 o 
   3   5   9       10.23       11.99      2.33 o 
   4   5   9        3.30       -1.97      2.09 o 
   5   5   9        3.41       -1.18      2.23 o 
   6   5   9        3.73        1.01      2.47 o 
   7   5   9       35.66       39.84      3.29 o 
   8   5   9       46.02       50.04      3.74 o 
   9   5   9        0.50       -0.46      2.84 o 
   1   6   9       15.47       15.97      3.98 o 
   2   6   9        8.22        5.64      2.62 o 
   3   6   9       11.04       11.91      2.69 o 
   4   6   9        2.11        0.76      2.63 o 
   5   6   9        4.64        2.47      2.76 o 
   6   6   9        1.20        2.44      2.85 o 
   7   6   9        0.67        1.43      3.38 o 
   0   7   9       18.77       27.43      5.24 o 
   1   7   9        0.88       -1.36      2.92 o 
   2   7   9        1.68       -0.42      3.01 o 
   3   7   9        1.18       -3.90      2.97 o 
   4   7   9        0.44       -2.11      3.06 o 
   5   7   9        2.13        0.85      3.17 o 
   0   0  10      227.33      219.21      5.92 o 
   1   0  10        1.54        0.37      0.89 o 
   2   0  10      392.60      362.63      6.13 o 
   3   0  10       97.92       96.67      2.56 o 
   4   0  10       72.51       73.95      2.67 o 
   5   0  10      241.36      237.65      5.28 o 
   6   0  10      129.94      124.18      3.74 o 
   7   0  10       60.18       51.71      2.68 o 
   8   0  10        7.84        3.29      2.97 o 
   9   0  10       25.18       26.64      3.55 o 
  10   0  10        1.14        1.37      2.47 o 
  11   0  10       36.94       41.96      4.69 o 
   1   1  10        3.87        1.74      0.79 o 
   2   1  10        5.40        5.07      1.12 o 
   3   1  10        0.42       -1.32      0.88 o 
   4   1  10       10.21       10.33      1.82 o 
   5   1  10       58.25       64.66      2.40 o 
   6   1  10        0.11        0.15      1.31 o 
   7   1  10       35.49       32.43      2.35 o 
   8   1  10       95.78       90.54      3.58 o 
   9   1  10       10.59       10.19      2.19 o 
  10   1  10        0.01       -2.72      2.12 o 
  11   1  10        1.81       -0.76      2.44 o 
   0   2  10      244.61      245.64      7.01 o 
   1   2  10        1.25       -0.63      1.05 o 
   2   2  10      192.97      191.95      3.35 o 
   3   2  10       77.08       70.29      1.98 o 
   4   2  10       93.02       94.60      2.35 o 
   5   2  10      206.07      200.56      4.54 o 
   6   2  10       63.54       65.25      2.68 o 
   7   2  10        7.76        6.99      1.64 o 
   8   2  10        2.74       -1.55      1.67 o 
   9   2  10       69.87       71.47      3.09 o 
  10   2  10        0.00        3.12      2.33 o 
  11   2  10        2.88       -1.48      2.81 o 
   1   3  10       80.38       84.76      2.31 o 
   2   3  10        2.69        1.51      1.26 o 
   3   3  10      134.34      141.99      3.41 o 
   4   3  10        0.29        1.90      1.79 o 
   5   3  10       19.67       18.69      1.99 o 
   6   3  10        0.19       -2.37      1.80 o 
   7   3  10        7.12        4.91      2.11 o 
   8   3  10       88.50       84.93      3.41 o 
   9   3  10        9.81        8.05      2.16 o 
  10   3  10        0.92        3.26      2.89 o 
   0   4  10       60.73       65.94      4.22 o 
   1   4  10        6.57        5.01      1.89 o 
   2   4  10       80.95       84.95      3.27 o 
   3   4  10       60.93       61.78      3.07 o 
   4   4  10       30.97       32.99      2.45 o 
   5   4  10       89.02       99.17      3.21 o 
   6   4  10       33.42       32.67      2.89 o 
   7   4  10        0.00        2.16      2.23 o 
   8   4  10        3.40        2.16      2.40 o 
   9   4  10       35.05       36.48      3.47 o 
   1   5  10        9.44        7.78      3.32 o 
   2   5  10        0.88       -1.12      2.16 o 
   3   5  10        0.04       -0.21      2.26 o 
   4   5  10        0.11       -2.41      2.35 o 
   5   5  10       21.28       26.64      3.08 o 
   6   5  10        0.78        0.48      2.35 o 
   7   5  10       28.53       26.45      3.14 o 
   8   5  10       35.84       41.33      3.57 o 
   0   6  10        1.25       -2.28      4.73 o 
   1   6  10        7.00        5.25      2.82 o 
   2   6  10       28.95       38.20      3.95 o 
   3   6  10       18.65       16.64      3.11 o 
   4   6  10        3.27        1.06      2.70 o 
   5   6  10        7.52        8.96      3.05 o 
   6   6  10       19.26       26.69      3.57 o 
   7   6  10        0.88       -2.44      2.91 o 
   1   7  10        2.00        3.78      3.17 o 
   2   7  10        0.94       -3.36      3.07 o 
   3   7  10        2.21        2.28      3.29 o 
   4   7  10        0.01       -1.50      3.30 o 
   1   0  11       87.40       75.08      2.15 o 
   2   0  11       10.91       11.78      3.45 o 
   3   0  11       66.34       55.57      4.01 o 
   4   0  11       61.57       55.29      2.47 o 
   5   0  11        8.02        9.41      1.87 o 
   6   0  11      125.07       94.86      3.31 o 
   7   0  11        2.11        4.07      1.98 o 
   8   0  11        9.98        3.79      2.69 o 
   9   0  11       21.47       21.36      3.67 o 
  10   0  11       23.93       36.65      4.32 o 
  11   0  11       14.25       14.36      4.02 o 
   0   1  11      738.84      769.86     13.08 o 
   1   1  11      192.64      194.37      2.80 o 
   2   1  11      338.60      332.56      4.40 o 
   3   1  11       58.09       59.51      1.88 o 
   4   1  11       11.19        9.75      1.45 o 
   5   1  11       19.68       17.81      1.95 o 
   6   1  11      143.71      117.78      3.31 o 
   7   1  11       31.41       33.16      2.46 o 
   8   1  11       38.20       33.81      2.70 o 
   9   1  11       36.80       34.17      2.97 o 
  10   1  11       37.95       45.34      3.32 o 
  11   1  11       48.97       65.78      4.04 o 
   1   2  11       15.96       14.25      2.21 o 
   2   2  11        8.34        5.45      1.28 o 
   3   2  11       11.76       11.13      1.59 o 
   4   2  11       54.33       49.43      2.32 o 
   5   2  11       50.38       47.98      2.26 o 
   6   2  11       79.56       68.43      2.55 o 
   7   2  11       37.71       31.50      2.65 o 
   8   2  11        1.26       -1.42      2.07 o 
   9   2  11       84.90       96.76      3.56 o 
  10   2  11        7.48        8.62      3.21 o 
   0   3  11      236.77      242.63     22.21 o 
   1   3  11       72.06       69.00      2.25 o 
   2   3  11      102.00      105.42      2.64 o 
   3   3  11       14.68       16.82      1.92 o 
   4   3  11       13.53       12.48      1.90 o 
   5   3  11        0.07       -1.88      1.85 o 
   6   3  11      188.12      186.64      4.79 o 
   7   3  11       47.64       50.79      3.26 o 
   8   3  11        0.37       -3.31      2.20 o 
   9   3  11        2.14        0.36      2.49 o 
  10   3  11       50.11       75.15      4.93 o 
   1   4  11        3.77        5.86      1.62 o 
   2   4  11        6.54        3.15      1.85 o 
   3   4  11        0.58       -0.66      1.79 o 
   4   4  11       34.85       37.48      2.62 o 
   5   4  11       16.57       23.21      2.96 o 
   6   4  11       42.12       50.61      3.39 o 
   7   4  11       21.53       20.42      3.05 o 
   8   4  11        0.64       -1.03      2.50 o 
   9   4  11       43.72       50.02      3.84 o 
   0   5  11      204.48      212.15      7.76 o 
   1   5  11        8.66        7.28      2.55 o 
   2   5  11      154.31      159.19      4.77 o 
   3   5  11       10.70       10.65      2.64 o 
   4   5  11        0.72       -0.89      2.15 o 
   5   5  11        1.07        0.35      2.31 o 
   6   5  11       25.22       26.44      3.09 o 
   7   5  11        2.94        4.32      2.68 o 
   8   5  11        5.78        4.18      2.96 o 
   1   6  11        8.61       11.95      2.99 o 
   2   6  11        1.92        0.72      2.94 o 
   3   6  11       17.05       15.34      3.12 o 
   4   6  11       11.31       11.74      3.18 o 
   5   6  11        2.89       -2.33      2.96 o 
   6   6  11       26.54       28.51      3.56 o 
   0   7  11       59.81       63.62     14.66 o 
   1   7  11        0.15       -0.72      3.32 o 
   2   7  11       58.33       80.45      7.47 o 
   0   0  12     3618.81     3762.07     71.20 o 
   1   0  12      133.41      123.09      3.13 o 
   2   0  12       48.13       47.94      3.46 o 
   3   0  12       66.02       70.76      3.43 o 
   4   0  12       35.48       17.00      2.86 o 
   5   0  12        0.40        0.45      1.80 o 
   6   0  12       39.79       49.61      4.02 o 
   7   0  12      176.19      151.49      5.64 o 
   8   0  12      110.04       95.60      4.83 o 
   9   0  12        0.87       -1.13      2.98 o 
  10   0  12       10.83       14.00      3.72 o 
   1   1  12      402.16      427.45      5.42 o 
   2   1  12     1810.82     1782.30     27.66 o 
   3   1  12       94.78       90.24      3.79 o 
   4   1  12       30.82       28.91      2.00 o 
   5   1  12        1.32        1.05      1.49 o 
   6   1  12       23.05       14.39      1.99 o 
   7   1  12        0.84        0.80      1.86 o 
   8   1  12        8.17        5.54      2.20 o 
   9   1  12        3.44        2.93      2.33 o 
  10   1  12       30.45       48.07      4.08 o 
   0   2  12     1638.35     1826.89     48.15 o 
   1   2  12       89.90       90.81      2.62 o 
   2   2  12      290.73      295.53      5.28 o 
   3   2  12       57.38       63.06      3.85 o 
   4   2  12      290.14      266.88      5.59 o 
   5   2  12        0.93        1.39      1.82 o 
   6   2  12        6.92        6.89      2.04 o 
   7   2  12      115.42      105.54      3.64 o 
   8   2  12        8.59        4.28      2.24 o 
   9   2  12        2.79        0.90      2.41 o 
  10   2  12       50.89       74.28      3.82 o 
   1   3  12      205.70      212.49      3.96 o 
   2   3  12     1250.36     1281.50     16.97 o 
   3   3  12       41.32       44.74      3.52 o 
   4   3  12        2.28       -0.14      1.78 o 
   5   3  12        9.82        5.55      2.19 o 
   6   3  12        2.40       -1.03      3.14 o 
   7   3  12        2.62        3.49      2.37 o 
   8   3  12       29.65       31.05      3.08 o 
   9   3  12        0.66        1.23      2.64 o 
   0   4  12      926.34      983.37     17.53 o 
   1   4  12       28.89       29.36      2.24 o 
   2   4  12       93.56      103.87      3.34 o 
   3   4  12       30.10       30.95      3.45 o 
   4   4  12      180.22      192.92      4.54 o 
   5   4  12        0.02       -2.50      2.25 o 
   6   4  12        0.20        2.48      2.41 o 
   7   4  12       56.17       55.87      3.76 o 
   8   4  12        5.51        3.64      2.78 o 
   1   5  12      140.08      145.44      4.08 o 
   2   5  12      576.65      600.20      9.63 o 
   3   5  12       39.59       41.62      3.13 o 
   4   5  12        3.88        1.99      2.31 o 
   5   5  12        1.67       -0.45      2.55 o 
   6   5  12       12.53       11.42      2.95 o 
   7   5  12        0.07       -1.43      2.84 o 
   0   6  12      612.46      672.69     17.34 o 
   1   6  12        5.07        6.79      3.13 o 
   2   6  12        0.15       -1.84      2.98 o 
   3   6  12        9.56        8.61      4.66 o 
   4   6  12       31.20       38.62      3.49 o 
   1   0  13        0.97        2.12      1.70 o 
   2   0  13        6.92        3.04      1.80 o 
   4   0  13      148.87      126.76      5.69 o 
   5   0  13       55.16       51.42      3.73 o 
   6   0  13       12.48        5.30      2.72 o 
   7   0  13        1.37        2.24      2.89 o 
   8   0  13       15.61       19.89      3.51 o 
   9   0  13        0.57        2.45      3.42 o 
   0   1  13       28.89       43.50     10.81 o 
   1   1  13      473.09      476.49      9.19 o 
   2   1  13       55.60       61.33      4.17 o 
   3   1  13       64.78       55.85      3.05 o 
   4   1  13        4.97        0.72      1.54 o 
   5   1  13       32.84       25.09      3.30 o 
   6   1  13       21.84        9.94      2.06 o 
   7   1  13       20.38       15.76      2.35 o 
   8   1  13        5.85        1.85      2.62 o 
   9   1  13       58.52       71.15      4.06 o 
   1   2  13       25.26       25.77      2.24 o 
   2   2  13       11.14       10.25      1.82 o 
   3   2  13      144.22      138.00      3.91 o 
   4   2  13      154.81      139.54      3.99 o 
   5   2  13        3.86        1.25      2.05 o 
   6   2  13        0.47        0.76      2.01 o 
   7   2  13        5.42        0.78      2.71 o 
   8   2  13       43.08       48.42      3.93 o 
   9   2  13        4.13        3.01      2.97 o 
   0   3  13       21.16        7.57      5.83 o 
   1   3  13      300.13      312.17      5.74 o 
   2   3  13      148.69      163.72      3.99 o 
   3   3  13       35.08       34.41      2.70 o 
   4   3  13       85.13       78.94      3.27 o 
   5   3  13       29.92       28.88      2.87 o 
   6   3  13       76.46       72.93      3.30 o 
   7   3  13        3.36        2.34      2.50 o 
   8   3  13        6.23        5.25      2.68 o 
   1   4  13       11.74        7.55      2.18 o 
   2   4  13       10.14       10.36      2.29 o 
   3   4  13      107.97      107.92      3.55 o 
   4   4  13       82.10       85.96      3.61 o 
   5   4  13        3.18        3.77      2.50 o 
   6   4  13        0.00       -0.39      2.63 o 
   7   4  13        1.18       -1.21      2.71 o 
   0   5  13        1.76        1.25      3.13 o 
   1   5  13      138.85      140.78      4.24 o 
   2   5  13        3.19       -0.31      2.33 o 
   3   5  13       23.79       22.67      3.42 o 
   4   5  13        3.97        3.49      2.51 o 
   5   5  13        7.62        7.85      2.94 o 
   6   5  13        1.41       -3.51      2.88 o 
   1   6  13        0.01       -1.64      2.81 o 
   2   6  13        3.11        4.88      2.90 o 
   3   6  13       93.80       94.84      3.98 o 
   1   0  14      257.83      278.52     10.77 o 
   2   0  14       22.88       20.35      3.10 o 
   3   0  14       34.40       30.42     11.19 o 
   4   0  14      101.72       79.27      9.39 o 
   5   0  14       40.37       38.63      3.94 o 
   6   0  14        3.86        4.39      3.02 o 
   7   0  14        3.38        3.36      5.27 o 
   8   0  14       30.38       30.74      4.29 o 
   9   0  14       25.88       29.96      4.48 o 
   1   1  14      173.87      171.79      4.31 o 
   2   1  14        0.34       -0.29      1.81 o 
   3   1  14        3.61        1.50      1.84 o 
   4   1  14       93.51       85.06      3.74 o 
   5   1  14       32.83       32.44      6.26 o 
   6   1  14        3.90        8.70      3.07 o 
   7   1  14        6.71        7.25      3.29 o 
   8   1  14        4.51        5.41      2.91 o 
   0   2  14       95.49       97.51      3.89 o 
   1   2  14      207.02      220.17      4.61 o 
   2   2  14        4.28        3.20      1.85 o 
   3   2  14       11.77       11.48      2.17 o 
   4   2  14       48.38       48.76      3.19 o 
   5   2  14       14.11       11.37      2.41 o 
   6   2  14        8.86        7.43      2.47 o 
   7   2  14        0.44        0.54      2.70 o 
   8   2  14       13.49       18.52      3.32 o 
   1   3  14       12.51       11.58      2.66 o 
   2   3  14        0.02       -2.93      1.95 o 
   3   3  14       73.28       75.36      3.59 o 
   4   3  14       44.77       46.93      3.32 o 
   5   3  14        2.06        0.85      2.36 o 
   6   3  14        6.10        6.96      2.63 o 
   7   3  14        7.45        7.50      2.76 o 
   0   4  14       49.23       49.54      5.12 o 
   1   4  14      102.25      108.31      3.61 o 
   2   4  14        6.27        4.51      2.30 o 
   3   4  14        2.25        2.62      2.27 o 
   4   4  14       29.19       25.68      3.08 o 
   5   4  14        7.93        5.04      2.80 o 
   6   4  14        1.92        2.73      2.84 o 
   1   5  14       82.38       87.93      3.85 o 
   2   5  14        1.48        1.71      2.55 o 
   3   5  14        0.29        0.13      2.63 o 
   4   5  14       20.07       19.15      5.34 o 
   3   0  15       61.04       66.98      5.73 o 
   4   0  15       23.70       14.03      3.35 o 
   5   0  15        1.20        0.52      3.06 o 
   6   0  15       35.23       35.70      5.84 o 
   7   0  15        2.26       -1.51      3.41 o 
   8   0  15       18.31       26.61      5.80 o 
   0   1  15        1.11       -1.60      2.17 o 
   1   1  15        2.57        4.12      1.77 o 
   2   1  15       35.55       41.27      4.72 o 
   3   1  15        7.39        4.28      2.43 o 
   4   1  15        5.09        3.76      3.11 o 
   5   1  15       56.92       59.26      4.97 o 
   6   1  15       10.28       11.48      4.39 o 
   7   1  15        4.19       -0.13      3.35 o 
   1   2  15       77.51       81.13      3.02 o 
   2   2  15       37.42       39.56      4.40 o 
   3   2  15        0.00       -2.74      2.15 o 
   4   2  15        9.36       10.02      2.48 o 
   5   2  15       21.58       17.45      2.79 o 
   6   2  15       38.19       37.03      3.53 o 
   7   2  15        8.99        6.11      3.14 o 
   0   3  15        6.02        1.71      3.37 o 
   1   3  15        0.77       -0.78      2.15 o 
   2   3  15        1.62       -0.14      2.11 o 
   3   3  15       17.46       11.09      2.64 o 
   4   3  15       17.41       18.51      2.84 o 
   5   3  15       62.70       61.96      4.54 o 
   6   3  15        0.02       -2.78      2.69 o 
   1   4  15       30.49       33.31      4.14 o 
   2   4  15       13.81       16.53      2.74 o 
   3   4  15        0.32       -2.99      2.60 o 
   4   4  15        1.38        2.55      2.83 o 
   5   4  15        9.26        5.31      2.97 o 
   0   5  15        1.98        0.16      4.32 o 
   1   5  15        1.22       -1.14      3.12 o 
   2   5  15       10.14       10.26      3.00 o 
   1   1  16        4.61        1.03      2.59 o 
   2   1  16       24.92       31.43      3.40 o 
   3   1  16        0.07       -2.11      3.20 o 
   4   1  16       35.31       49.51      4.70 o 
   5   1  16       15.71       15.52      3.78 o 
   6   1  16       13.94        9.12      3.90 o 
   0   2  16        2.71        4.07      3.40 o 
   1   2  16        9.95        8.17      2.29 o 
   2   2  16        1.44        0.52      2.38 o 
   3   2  16       33.72       43.42      3.29 o 
   4   2  16       17.53       19.52      2.91 o 
   5   2  16       27.40       26.80      3.34 o 
   6   2  16       35.35       41.26      5.11 o 
   1   3  16        0.01        0.99      2.63 o 
   2   3  16        7.06        9.02      2.74 o 
   3   3  16        2.50        0.80      2.68 o 
   4   3  16       36.91       43.34      5.67 o 
   5   3  16        4.17        4.02      2.99 o 
   0   4  16        0.04        2.14      4.13 o 
   1   4  16        4.07        8.54      3.14 o 
   2   4  16        2.16        3.66      2.98 o 
   2   1  17       24.59       24.36      5.27 o 
   3   1  17       25.22       27.80      5.50 o 
   4   1  17        6.40        9.55      5.35 o 
   5   1  17       20.47       27.91      4.66 o 
   1   2  17       24.37       33.97      9.88 o 
   2   2  17       17.39       16.94      2.98 o 
   3   2  17        0.80        6.45      3.31 o 
   4   2  17        0.01        1.71      3.24 o 
   0   3  17       11.47       11.28      5.61 o 
   1   3  17        0.05        0.39      3.43 o 
   2   3  17        0.38       -1.81      2.84 o 
   2   1  18        0.09       -4.05      5.27 o 
                                                 
